# Supplementary material for: Maximizing Anticancer Response with MPS1 and CENPE Inhibition Alongside Apoptosis Induction
Source: Pharmaceutics. 2023 Dec 29;16(1):56. doi: 10.3390/pharmaceutics16010056 (PMC10818680; doi:10.3390/pharmaceutics16010056)
Supplement: Supplementary file 1 [file pharmaceutics-16-00056-s001.zip]

Archive with 4 entries (4 files):
- Supplementary file Pharmaceutics 2712023.pdf
- Video S1-1000 nM Navitoclax.mp4
- Video S2-125 nM GSK923295.mp4
- Video S3-125 nM GSK923295 + 1000 nM Navitoclax.mp4
